# Supplementary material for: Submaximal 2‐day cardiopulmonary exercise testing to assess exercise capacity and post‐exertional symptom exacerbation in people with long COVID
Source: Exp Physiol. 2025 Jun 13;111(2):435–48. doi: 10.1113/EP092576 (PMC12857497; doi:10.1113/EP092576)
Supplement: Supplementary file 1 — Supporting information provides raw, anonymised demographic, physiological, and CPET participant data. [file EPH-111-435-s001.xlsx]

## Sheet: Dataset 1 
Age	Height	Weight	Sex	BMI	Smoking_Status	No._infections	Days_since_firstinfection	Days_since_lastinfection	Strata	Walk_distance	Base_SBP	Base_DBP	Base_SPO2	Base_HR	Base_BR	Base_Temp	FEV1	FVC	FEV1_FVC	PEF	MIP	MEP	TUAG	PreCOVIDHealth	CurrentCOVIDHealth	Base_SymptomRating	Base_PCFS	Base_SS	Base_EQ5D5L	Base_VAS	Base_FAS	Base_MFISPh	Base_MFISC	Base_MFISPs	Base_MFIST	Base_MRC	Base_MoCA	CPET1_Symptomrating	CPET1_PCFS	CPET1_SS	CPET1_EQ5D5L	CPET1_VAS	CPET1_FAS	CPET1_MFISPh	CPET1_MFISC	CPET1_MFISPs	CPET1_MFIST	CPET1_MRC	CPET1_MoCA
53	151	74	2	32.4547	3	2	982	155	3	533	147	92	99	55	9	35.7	2.49	3.11	80	368	155	174	5.94	2	3	4	2	22	0.745	65	23	18	20	3	41	2	28	5	2	18	0.745	67	26	18	21	4	43	2	28
56	173	59	1	19.7133	2	1	450	450	3	586	111	75	97	65	15	35.3	2.77	3.91	71	466	106	145	3.97	1	3	5	3	10	0.816	72	21	22	18	4	44	2	30	6	3	13	0.796	55	20	19	17	3	39	2	30
53	147.7	68	2	31.1708	2	2	1201	471	3	435	121	82	98	62	18	35.5	1.22	1.52	81	320	83	102	5.19	1	3	5.5	3	16	0.937	65	22	26	21	6	53	2	30	6.5	3	12	0.937	50	27	26	21	6	53	3	28
51	156	45	2	18.4911	2	2	1224	249	1	420	123	62	98	68	15	36.1	3	3.99	75	377	72	125	4.41	1	4	4	3	6	0.937	50	29	23	5	3	31	1	28	4	3	10	0.874	35	23	25	2	1	28	1	27
70	154	89	2	37.5274	2	1	1216	1216	3	418	143	72	95	92	18	36.3	1.97	2.29	86	428	87	148	5.06	3	3	6	3	25	0.717	62.5	26	24	24	4	52	3	29	8	2	26	0.673	60	35	32	30	7	69	3	29
61	170	80	2	27.6817	2	1	354	354	2	360	115	83	98	78	18	35.8	2.69	3.38	80	427	78	98	4.32	1	3	7	2	16	0.859	35	37	24	30	7	61	2	26	6	2	15	0.859	60	33	19	27	7	56	2	26
57	161.1	116	2	44.6958	2	1	249	249	2	360	151	95	97	72	18	35.8	2.53	3.01	90	283	75	74	8.56	1	4	8.5	3	29	0.667	20	44	35	34	8	77	3	28	10	3	36	0.624	52	40	30	24	8	62	2	29
53	178.7	76	1	23.7993	2	3	629	233	3	431	111	83	98	76	18	34.9	3.75	4.8	82	583	65	149	5.41	1	4	6	3	19	0.673	50	30	29	10	5	44	3	29	8	3	15	0.201	35	30	29	6	7	42	3	29
60	178	78.9	2	24.9022	2	2	1252	548	1	318	112	87	98	106	27	35.6	2.32	3.03	77	378	93	92	6.68	1	5	10	3	24	0.179	30	50	34	40	8	82	4	26	10	3	31	0.205	40	50	36	40	8	84	4	27
49	175	78	1	25.4694	3	2	463	273	3	432	124	89	97	88	9	35.6	3.9	4.87	82	597	186	189	4.84	1	4	4	2	12	0.676	60	28	25	5	6	36	2	26	5	1	10	0.775	80	23	24	7	6	37	2	28
46	158.5	93.5	2	37.218	2	2	1036	613	2	360	107	76	98	80	15	36.2	2.48	3.02	84	307	80	94	6.28	1	3	6	2	28	0.795	70	32	25	24	5	52	3	26	6	2	36	0.795	65	33	24	18	2	44	3	30
42	158	89	2	35.6513	2	1	1283	1283	1	332	115	94	97	97	12	36.2	3.27	3.63	93	651	100	124	6.41	3	5	4	3	18	0.874	55	33	28	18	5	51	3	30	6	3	21	0.803	60	31	30	18	8	56	3	29
57	165.7	77	2	28.0444	2	3	1345	280	1	423	106	80	97	74	36	35.7	2.53	2.59	98	393	83	79	5.85	1	3	6	3	27	0.488	70	32	23	29	6	58	3	26	7	3	34	0.197	45	37	27	25	6	58	3	22
46	162.6	78	2	29.5021	3	2	819	284	3	303	111	81	96	90	12	36.4	2.96	3.76	80	388	75	88	8.44	1	4	8	3	34	0.874	50	33	28	26	6	60	3	26	6	3	32	0.808	65	32	23	29	6	58	2	28
76	168	80.6	1	28.5573	3	1	1143	1143	1	274	118	74	92	73	12	35.2	1.52	1.77	87	313	76	68	9.53	2	4	4.5	2	26	0.887	80	26	25	14	5	44	2	25	7	2	32	1	70	18	19	12	2	33	2	22
77	163	74	1	27.852	2	2	1377	1207	1	340	153	105	99	81	15	35.4	2.16	3.05	78	454	69	94	8.28	1	3	6	2	4	0.811	40	27	18	15	4	37	2	27	6	2	12	0.861	35	27	24	21	6	51	2	28
67	160	82	2	32.0312	2	1	1270	1270	3	300	144	111	98	104	15	35.6	2.06	2.41	85	371	42	74	9.82	2	3	5	2	17	0.887	50	32	28	19	3	50	4	25	7	2	42	0.777	75	29	26	27	4	57	3	23
40	165	62	2	22.7732	2	1	725	725	3	574.5	136	83	99	73	12	35.6	2.69	3.51	77	412	83	124	4	1	3	5	2	10	0.816	55	20	17	11	5	33	2	29	5	2	13	0.829	50	20	20	14	5	39	2	29
56	156	54	2	22.1893	3	5	1305	392	1	419	133	94	99	74	18	35.4	2.23	2.92	77	406	85	124	4.9	1	3	7	2	32	#NULL!	75	23	20	27	2	49	3	22	10	3	#NULL!	#NULL!	#NULL!	35	#NULL!	#NULL!	#NULL!	#NULL!	#NULL!	#NULL!
68	165	81	2	29.7521	3	1	686	686	3	414	142	87	96	62	15	35.8	2.6	3.04	86	333	83	114	6.09	3	3	4	3	16	0.513	70	26	16	20	1	37	2	30	8	3	24	0.613	45	41	29	28	7	64	3	28
48	170	80	1	27.6817	3	4	1307	#NULL!	3	446	120	78	98	59	12	35	4.4	5.48	82	757	136	173	4.34	2	4	8	3	24	0.808	40	39	30	32	7	69	3	27	5	2	11	0.887	50	21	26	8	3	37	2	27
47	170	68	2	23.5294	2	3	1291	233	3	#NULL!	#NULL!	#NULL!	#NULL!	#NULL!	#NULL!	#NULL!	#NULL!	#NULL!	#NULL!	#NULL!	#NULL!	#NULL!	#NULL!	1	5	10	3	#NULL!	0.816	#NULL!	35	#NULL!	#NULL!	#NULL!	#NULL!	#NULL!	#NULL!	3	3	22	0.795	75	25	21	23	3	47	2	27
55	165	90.6	2	33.2782	2	2	571	223	1	327	148	93	98	58	15	35.6	2.16	2.86	80	370	101	122	8.22	3	3	8	3	16	0.816	65	36	31	33	8	72	3	26	7	3	20	0.738	65	37	33	34	7	74	2	27
32	152	48	2	20.7756	2	2	561	156	1	538	113	84	98	83	15	34.6	2.55	3.21	79	361	82	172	3.62	1	3	3.5	2	18	0.745	35	24	28	14	6	48	1	29	6.5	2	17	0.808	70	22	25	12	2	39	4	28
43	160	60	2	23.4375	2	3	1293	11	3	408	128	95	99	86	18	35.6	2.92	3.56	83	390	63	87	5.16	1	3	7	3	30	0.73	55	37	30	30	8	68	3	26	7	2	7	0.809	60	19	15	0	4	19	2	29
44	175.3	71.2	2	23.1695	2	1	383	383	2	407	99	71	99	75	18	34.8	3.14	3.96	80	399	106	128	4.37	2	3	7	2	10	0.688	50	20	18	1	3	22	2	28	7	3	19	0.52	45	37	29	21	6	56	3	25
59	165.1	107	2	39.2545	3	1	1297	1297	2	355	117	75	95	76	18	35.3	2.27	3.16	73	481	83	146	5.81	3	5	10	2	21	0.623	45	34	30	14	6	50	3	29	6	2	31	0.68	60	34	24	25	6	55	3	27
44	172	90.7	2	30.6585	2	2	829	17	3	385	109	79	98	86	18	35.8	2.67	3.18	84	409	89	115	5.87	2	4	5.5	2	35	0.712	55	34	26	28	7	61	3	26	6	2	18	0.639	60	33	27	23	5	55	3	28
35	172	86.5	2	29.2388	2	3	1119	79	2	510	133	85	98	81	15	36.2	2.91	3.6	82	494	62	91	4.97	1	3	6	3	17	0.623	55	30	28	23	6	57	3	30	9	2	39	0.43	20	39	30	33	6	69	3	23
47	148.2	70	2	31.8714	2	3	#NULL!	#NULL!	3	366	138	96	98	74	12	35	1.71	2.21	78	259	54	46	6	3	5	8	2	31	0.641	60	37	27	31	6	64	2	23	7	3	27	0.46	60	36	30	31	5	66	2	27
54	175	134	1	43.7551	2	2	582	227	1	327	#NULL!	#NULL!	97	68	24	35.5	2.28	2.64	86	398	81	180	5.28	3	3	4	2	16	0.6	42	28	28	20	5	53	4	29	7	2	28	0.64	45	28	27	22	4	53	4	27
44	164	85	2	31.6032	2	3	1041	531	2	345	146	103	98	82	24	35.9	2.23	2.77	81	376	104	147	5.63	1	4	8	3	28	0.628	60	42	31	32	7	70	2	28	8	3	16	0.816	60	36	31	22	6	59	2	27
62	160	72	1	28.125	2	3	822	51	3	405	165	96	98	68	18	35.5	1.86	2.56	73	497	166	225	6.47	1	4	8	2	21	0.859	60	28	19	23	4	46	2	28	7	2	24	0.872	60	30	22	28	5	55	2	27
46	170.2	100	2	34.5208	2	3	1117	#NULL!	3	450	137	92	98	75	21	36.1	2.76	3.32	84	422	42	88	5.22	1	3	6.5	2	16	0.788	55	31	17	30	5	52	2	25	4	1	20	0.775	60	33	16	26	5	47	2	28
51	185	87	1	25.42	2	3	770	185	2	360	155	98	99	79	18	35.3	4.36	5.42	82	509	144	180	7.09	1	3	2	2	4	1	80	14	15	7	0	22	2	28	3	1	4	0.95	80	17	9	5	3	17	2	29
61	167.6	63.5	2	22.6061	3	3	1335	57	3	439	141	72	98	71	21	37	2.3	3.04	76	386	41	59	4.06	3	4	10	3	22	0.542	55	37	26	35	5	66	2	28	9	3	31	0.667	50	37	24	33	6	63	3	29
59	188	82.6	1	23.3703	3	2	784	391	3	441	167	95	97	78	18	35.4	4.33	5.58	78	729	117	190	5.94	1	3	5	3	25	0.738	63	37	26	25	5	56	3	28	7	2	13	0.712	55	40	28	28	6	63	3	25
33	165.1	55	2	20.1776	2	1	568	568	1	270	110	87	98	69	18	36.3	3.01	3.37	90	485	77	114	5.47	2	4	8	4	25	0.688	35	39	25	20	5	50	3	30	7	4	28	0.52	40	40	30	30	6	66	3	29
28	165	60	2	22.0386	2	1	88	88	3	412	119	78	98	53	24	35.6	3.07	4.29	72	547	125	190	4.81	1	3	3.5	2	36	0.762	65	34	22	27	4	53	2	26	7	2	38	0.691	55	35	26	25	4	55	2	29
67	179	75	1	23.4075	2	2	593	453	3	600	162	93	98	55	15	35.2	3.69	4.39	84	532	116	150	4.06	1	3	5	2	11	1	60	20	18	21	3	42	1	28	5	2	8	0.796	50	25	21	27	4	52	1	28
46	173	82	1	27.3982	2	2	1131	1131	2	395	136	83	98	52	16	35.2	3.68	4.28	86	556	100	145	7.12	1	3	3	2	16	0.859	85	27	25	27	3	55	2	26	4	2	17	0.872	85	27	25	28	3	56	2	29
43	160	81	2	31.6406	2	4	1347	314	2	394	119	84	100	65	12	35.8	2.72	3.48	78	433	127	141	5.06	1	4	5	3	21	0.717	64	33	27	11	5	43	2	27	6	3	30	0.712	40	29	28	12	5	45	2	29
49	167	55	2	19.721	2	1	1084	1084	2	#NULL!	92	72	98	79	18	35.8	2.4	2.95	81	503	70	102	3.75	2	5	9	3	31	0.541	55	39	32	30	2	64	3	28	9	3	31	0.541	55	39	32	30	2	64	3	28
55	170.2	95.8	2	33.0709	2	2	1062	315	3	510	146	110	98	72	12	35.8	2.39	3.15	76	380	130	164	4.82	1	3	3	1	13	0.874	90	21	17	21	5	43	2	29	4	1	14	0.887	80	20	19	20	3	42	2	29
51	183	96	1	28.6661	3	1	680	680	1	397	146	90	95	63	12	35.2	3.73	5.04	75	647	148	219	6.38	1	4	4	1	37	0.748	60	36	28	25	8	61	3	27	7	3	15	0.718	40	36	26	19	5	50	4	27
47	183	74	1	22.0968	2	2	923	619	2	#NULL!	129	83	98	56	18	35.3	4.5	5.74	79	616	103	176	4.97	1	4	8	3	16	0.833	30	29	22	20	6	48	3	25	6	2	41	0.749	45	35	28	28	7	63	2	29
34	173.9	72.5	#NULL!	23.9739	2	2	511	321	1	206	121	90	99	86	6	#NULL!	4.62	5.79	79	666	120	179	6.7	3	5	10	#NULL!	14	0.472	30	31	31	33	6	70	2	27	10	3	19	#NULL!	15	35	30	33	8	71	2	30
42	165.8	72.9	#NULL!	26.5191	3	1	#NULL!	#NULL!	2	360	112	71	99	62	24	37	2.94	3.82	78	296	60	72	7.9	2	4	8	2	25	0.809	40	34	30	30	8	68	2	28	7	2	24	0.775	41	33	28	29	7	64	2	26
43	102.7	64.4	#NULL!	61.0583	2	1	989	989	3	410	120	73	98	55	12	36.9	3.18	3.95	80	465	106	133	6.7	2	4	8	3	28	0.717	30	34	31	36	7	74	2	27	8	3	26	0.717	20	31	28	30	6	64	2	23
59	162.2	104.2	#NULL!	39.6065	2	#NULL!	1094	#NULL!	3	220	153	109	99	82	28	36.8	2.47	3.15	78	278	24	52	14.4	3	4	9	3	50	0.112	55	34	35	30	6	71	4	26	9	3	48	-0.069	55	35	33	30	6	69	4	27
44	169.1	102.85	#NULL!	35.9681	3	1	334	334	3	480	122	90	99	80	18	37.1	3.14	3.96	79	539	103	121	6.4	3	5	10	3	29	0.639	45	37	35	38	6	79	3	28	10	3	16	0.654	40	38	35	40	7	82	3	30
51	179.3	132.8	#NULL!	41.3083	2	#NULL!	1312	#NULL!	3	410	110	75	96	86	16	37	3.57	4.31	98	436	51	80	6.6	2	4	10	3	37	0.55	50	37	35	32	6	73	3	28	10	3	34	0.55	50	38	32	29	6	67	2	28
54	180	95.3	#NULL!	29.4136	3	1	596	596	3	320	128	99	98	76	16	36.7	3.22	4.14	78	384	55	120	9.8	2	3	5	2	18	0.73	95	28	30	25	7	62	3	27	5	2	31	0.704	90	34	27	28	7	62	1	29
53	162.3	62.9	#NULL!	23.8789	2	#NULL!	1307	#NULL!	3	550	106	72	98	64	14	36.9	2.56	3.25	79	315	22	87	6.2	1	3	4	2	11	0.866	55	26	24	32	5	61	#NULL!	29	4	2	29	0.866	65	24	21	32	6	59	#NULL!	29
36	175	74	#NULL!	24.1633	2	1	1303	1303	1	670	114	83	98	76	12	37	4.48	5.44	83	555	116	106	5.1	1	3	6	2	19	0.887	60	31	24	28	5	57	1	28	6	2	14	0.874	60	30	22	29	4	55	1	30
40	166.2	69.2	#NULL!	25.0521	3	#NULL!	#NULL!	#NULL!	1	540	112	86	99	62	13	37	2.92	3.56	86	399	83	123	5.8	2	3	3	2	21	0.942	75	18	15	12	5	32	2	29	6	2	27	0.73	60	21	21	12	4	37	3	30
45	173.3	113	#NULL!	37.6254	2	#NULL!	1008	#NULL!	3	500	124	76	99	60	12	36.7	2.74	4.22	67	433	170	165	6.3	1	4	9	3	25	0.738	60	31	28	34	6	68	2	29	7	3	21	0.617	35	31	25	30	7	62	2	27
68	167.2	94.4	#NULL!	33.7675	2	#NULL!	1342	#NULL!	1	340	126	73	99	61	12	36.6	2.07	2.7	81	180	75	50	8.6	2	3	5	2	39	0.808	60	25	19	16	3	38	2	28	#NULL!	2	39	0.866	65	34	20	19	3	42	2	30
40	172.2	64.3	1	21.6843	2	#NULL!	1316	#NULL!	3	640	112	76	99	54	14	36.8	4.43	5.69	78	533	109	165	5.83	1	3	7	2	51	0.725	60	33	28	25	6	59	2	28	8	2	47	0.809	70	37	30	28	5	63	2	28
60	158.8	91.5	2	36.2844	3	2	544	87	3	410	160	93	98	54	12	37.8	2.22	2.78	82	443	#NULL!	#NULL!	9.68	2	4	7	3	44	0.619	70	29	24	19	7	50	3	28	#NULL!	3	28	0.646	65	31	28	19	7	54	3	25
49	169	83.5	2	29.2357	2	1	930	930	2	235	105	73	98	68	16	36.5	2.44	2.94	85	331	48	38	9.73	2	4	8	3	19	0.55	45	34	28	23	4	55	2	30	8	3	25	0.55	45	33	30	27	5	62	2	29
25	161.7	76.8	2	29.3725	2	1	516	516	3	369	130	95	98	77	12	37	3.17	3.47	92	449	69	81	12.62	2	3	5	3	13	0.78	70	29	15	28	7	50	3	29	4	3	19	0.67	60	28	27	16	7	50	3	28
53	167.7	70.5	2	25.0682	2	2	1042	587	3	577	112	70	98	67	18	37.1	3.91	4.94	80	528	109	71	6.36	2	5	8	3	31	0.78	25	31	27	27	6	60	2	27	6	3	13	0.89	40	25	32	28	6	66	2	26
40	164.5	91	2	33.6287	2	1	1310	1310	3	428	128	83	99	68	11	37.1	3.4	3.67	94	466	98	70	9.98	1	3	7	3	27	0.55	40	31	28	20	6	54	2	25	7	3	19	0.57	50	31	25	23	8	56	3	26
42	169	61.2	1	21.4278	1	2	524	524	3	469	145	90	100	87	16	37.1	2.92	3.69	80	552	100	111	5.53	2	4	5	2	11	0.78	65	29	24	24	5	53	2	25	5	2	8	0.94	70	29	27	28	6	61	2	20
30	177.3	88.4	1	28.1213	2	1	#NULL!	#NULL!	1	652.5	143	87	99	79	13	36.9	3.73	4.21	91	696	114	88	8.73	2	4	4	2	7	0.86	80	22	15	14	2	31	1	29	4	2	16	0.83	70	24	18	17	3	38	1	27
49	166	74.8	2	27.1447	2	#NULL!	1403	#NULL!	3	305	169	96	98	97	16	37.4	3.19	3.68	87	524	96	52	12.27	1	4	6	3	36	0.63	35	42	36	38	8	82	2	24	6	3	20	0.63	40	32	32	28	8	68	2	25
52	166.5	68	1	24.529	2	1	1036	1036	3	554	130	83	99	79	20	36.5	3.75	4.09	92	603	126	136	5.43	1	4	9	3	31	0.73	15	32	25	35	4	64	2	29	9	3	38	0.84	25	32	29	36	4	69	2	29
[truncated: 48 more columns]

## Sheet: Dataset 2
STATURE	BODY_MASS	AGE	Sex	Vaccinated	VO2_Lmin_CPET_1_REST	VO2_mlkg_CPET_1_REST	VO2_HR_CPET_1_REST	HR_CPET_1_REST	VE_VO2_CPET_1_REST	VE_VCO2_CPET_1_REST	RER_CPET_1_REST	VE_CPET_1_REST	BF_CPET_1_REST	VCO2_Lmin_CPET_1_REST	Lactate_CPET_1_REST	VO2_Lmin_CPET_1_VT1	VO2_mlkg_CPET_1_VT1	VO2_HR_CPET_1_VT1	HR_CPET_1_VT1	WR_CPET_1_VT1	VE_VO2_CPET_1_VT1	VE_VCO2_CPET_1_VT1	RER_CPET_1_VT1	VE_CPET_1_VT1	BF_CPET_1_VT1	VCO2_Lmin_CPET_1_VT1	Borg_CPET_1_VT1	VO2_Lmin_CPET_1_VT2	VO2_mlkg_CPET_1_VT2	VO2_HR_CPET_1_VT2	HR_CPET_1_VT2	WR_CPET_1_VT2	VE_VO2_CPET_1_VT2	VE_VCO2_CPET_1_VT2	RER_CPET_1_VT2	VE_CPET_1_VT2	BF_CPET_1_VT2	VCO2_Lmin_CPET_1_VT2	Borg_CPET_1_VT2	VO2_Lmin_CPET_1_PEAK	VO2_mlkg_CPET_1_PEAK	VO2_HR_CPET_1_PEAK	HR_CPET_1_PEAK	WR_CPET_1_PEAK	VE_VO2_CPET_1_PEAK	VE_VCO2_CPET_1_PEAK	RER_CPET_1_PEAK	VE_CPET_1_PEAK	BF_CPET_1_PEAK
151	74	53	2	1	0.259481	3.5065	5.00362	51.8676	27.7472	31.2799	0.885904	8.49716	8.43397	0.231547	0.9	0.793087	10.7174	9.88886	80	30	21.6473	30.4664	0.71053	20.2256	21.232	0.563512	11	#NULL!	#NULL!	#NULL!	#NULL!	#NULL!	#NULL!	#NULL!	#NULL!	#NULL!	#NULL!	#NULL!	#NULL!	1.39324	18.8276	13.136	106	85	34.2017	35.2752	0.969567	52.7391	35.3331
173	59	56	1	1	0.241535	4.09381	3.688	65.4667	26.4172	32.2084	0.820026	8.7154	13.8039	0.197967	0.6	0.615041	10.4244	7.80509	79	30	22.0015	27.6586	0.795467	16.1189	15.218	0.489245	8	#NULL!	#NULL!	#NULL!	#NULL!	#NULL!	#NULL!	#NULL!	#NULL!	#NULL!	#NULL!	#NULL!	#NULL!	1.1601	19.6627	9.90001	117	85	25.2786	26.0613	0.96997	33.0686	22.0164
147.7	68	53	2	1	0.235146	3.45803	3.68344	63.8006	16.4273	22.9979	0.713762	5.85538	13.6292	0.168069	1.1	0.59454	8.74324	6.84954	87	30	23.4611	29.6914	0.790165	18.526	31.788	0.469785	8	1.04175	15.3199	9.50502	110	55	27.4343	27.8661	0.984504	35.0384	44.852	1.02561	15	1.32014	19.4138	10.547	125	70	34.3439	32.0162	1.0727	54.0016	60.16
156	45	51	2	1	0.2027	4.50444	2.88703	70.1538	20.8676	26.5249	0.786613	5.8786	12.4301	0.159327	1.2	#NULL!	#NULL!	#NULL!	#NULL!	#NULL!	#NULL!	#NULL!	#NULL!	#NULL!	#NULL!	#NULL!	#NULL!	#NULL!	#NULL!	#NULL!	#NULL!	#NULL!	#NULL!	#NULL!	#NULL!	#NULL!	#NULL!	#NULL!	#NULL!	0.943211	20.9602	7.60654	124	65	24.0766	25.7706	0.934265	25.2842	19.36
154	89	70	2	1	0.289222	3.28661	3.45702	83.6654	23.4663	27.271	0.860419	9.19426	16.7147	0.248853	1.2	0.603758	6.86088	6.19874	97	0	21.9037	25.8661	0.846812	16.1561	20.358	0.511269	#NULL!	1.00935	11.4699	8.76172	115	45	25.1425	25.5453	0.984231	28.2143	19.7	0.993434	12	1.68536	19.1519	10.5541	160	85	32.5326	29.6734	1.09636	59.7143	33.9237
170	80	61	2	1	0.318083	3.97604	4.0607	78.382	26.3416	31.198	0.84444	11.0685	18.6726	0.268618	0.6	0.734817	9.18521	8.02202	92	20	25.8557	32.1731	0.803642	22.6441	25.312	0.59053	9	#NULL!	#NULL!	#NULL!	#NULL!	#NULL!	#NULL!	#NULL!	#NULL!	#NULL!	#NULL!	#NULL!	#NULL!	1.26962	15.8702	10.1165	126	75	33.8666	34.9456	0.969123	48.4472	37.8444
161.1	116	57	2	1	0.336019	2.85974	5.25539	63.9088	22.7649	27.7304	0.821052	9.54827	13.2021	0.275869	0.8	0.960256	8.17239	11.7968	81	20	19.7573	26.5522	0.744093	20.9212	13.536	0.714519	10	1.36931	11.6537	14.7554	45	93	23.796	26.7179	0.890638	34.9916	16.72	1.21956	14	1.77207	15.0815	15.6636	113	75	34.0807	32.8976	1.03596	64.864	31.0453
178.7	76	53	1	1	0.367129	4.83064	5.69558	64.2673	25.3687	31.3109	0.805387	11.8858	15.0629	0.296126	1.6	0.749968	9.868	9.49327	79	35	23.1336	28.1749	0.821072	19.4163	12.158	0.615777	9	#NULL!	#NULL!	#NULL!	#NULL!	#NULL!	#NULL!	#NULL!	#NULL!	#NULL!	#NULL!	#NULL!	#NULL!	1.41328	18.5958	13.7806	103	85	30.0619	30.1716	0.996365	45.8057	19.5278
178	78.9	60	2	1	0.342044	4.32967	4.11611	83.1172	23.5471	28.9695	0.81273	10.4013	16.2655	0.278032	1.6	#NULL!	#NULL!	#NULL!	#NULL!	#NULL!	#NULL!	#NULL!	#NULL!	#NULL!	#NULL!	#NULL!	#NULL!	#NULL!	#NULL!	#NULL!	#NULL!	#NULL!	#NULL!	#NULL!	#NULL!	#NULL!	#NULL!	#NULL!	#NULL!	0.963262	12.1932	8.46452	114	65	25.3036	28.0494	0.902107	27.3414	20.607
175	78	49	1	1	0.365242	4.56552	4.44221	82.2607	29.1097	35.3763	0.822787	14.036	20.0019	0.300573	1.2	0.814591	10.1824	7.72857	105	30	24.5511	32.8623	0.747091	23.6715	21.602	0.608573	9	#NULL!	#NULL!	#NULL!	#NULL!	#NULL!	#NULL!	#NULL!	#NULL!	#NULL!	#NULL!	#NULL!	#NULL!	1.71	21.3688	11.9842	143	85	31.0163	32.9686	0.940783	59.1254	35.8988
158.5	93.5	46	2	1	0.304239	3.20251	4.83002	62.9859	21.8464	25.8779	0.84337	8.54251	13.1621	0.256602	1.7	0.628466	6.61543	6.71438	94	20	22.2864	28.2451	0.789033	17.29	22.804	0.495881	8	#NULL!	#NULL!	#NULL!	#NULL!	#NULL!	#NULL!	#NULL!	#NULL!	#NULL!	#NULL!	#NULL!	#NULL!	1.35791	14.2938	8.7784	155	75	32.9051	33.3281	0.987307	49.193	31.3256
158	89	42	2	1	0.334302	3.75621	4.44262	75.2768	24.0156	29.6982	0.807548	10.0056	13.7737	0.269908	1.7	0.648748	7.28931	6.39791	101	10	23.7427	29.9372	0.793085	19.1047	25.706	0.514512	11	#NULL!	#NULL!	#NULL!	#NULL!	#NULL!	#NULL!	#NULL!	#NULL!	#NULL!	#NULL!	#NULL!	#NULL!	1.29932	14.5991	10.5636	123	65	36.1073	34.2862	1.05311	52.4439	38.3953
162.6	78	46	2	1	0.317252	3.96565	4.09464	77.5345	20.9135	26.0593	0.802444	8.62063	13.8669	0.254432	0.9	0.655301	8.19126	6.13578	107	10	20.0011	27.7018	0.722013	15.4934	16.574	0.473136	11	#NULL!	#NULL!	#NULL!	#NULL!	#NULL!	#NULL!	#NULL!	#NULL!	#NULL!	#NULL!	#NULL!	#NULL!	1.26482	15.8103	8.41174	150	65	32.1681	31.7961	1.0117	44.015	23.1127
165.7	77	57	2	1	0.274753	3.56822	3.54499	78	30.8308	35.3905	0.870561	11.2317	19.1513	0.239365	1.5	0.636581	8.26728	6.68677	95	30	23.2883	30.1419	0.772622	17.8325	20.886	0.491836	9	1.24314	16.1447	9.92927	125	75	31.6141	30.9605	1.02111	42.9329	25.222	1.26939	11	1.35482	17.5951	9.83656	138	85	36.8355	35.0663	1.05045	54.0435	28.7353
168	80.6	76	1	1	0.309317	3.81873	5.05227	61.2146	32.1384	40.2198	0.799008	12.8502	20.1954	0.247158	1.3	#NULL!	#NULL!	#NULL!	#NULL!	#NULL!	#NULL!	#NULL!	#NULL!	#NULL!	#NULL!	#NULL!	#NULL!	#NULL!	#NULL!	#NULL!	#NULL!	#NULL!	#NULL!	#NULL!	#NULL!	#NULL!	#NULL!	#NULL!	#NULL!	0.847162	10.4588	8.78156	96	25	36.5899	42.0426	0.870306	35.9712	34.5388
163	74	77	1	1	0.284091	3.83907	3.6006	78.9147	28.2228	38.097	0.740529	9.22615	8.5016	0.210306	1.3	#NULL!	#NULL!	#NULL!	#NULL!	#NULL!	#NULL!	#NULL!	#NULL!	#NULL!	#NULL!	#NULL!	#NULL!	#NULL!	#NULL!	#NULL!	#NULL!	#NULL!	#NULL!	#NULL!	#NULL!	#NULL!	#NULL!	#NULL!	#NULL!	0.726766	9.82117	7.05598	103	25	31.9714	35.976	0.888687	26.7467	24.3817
156	54	56	2	1	0.261636	4.84511	4.08192	64.052	21.6214	27.619	0.781943	7.86319	15.3068	0.204518	1.9	0.505973	9.36987	6.08141	83	30	24.9157	31.4362	0.792578	16.1537	24.632	0.401023	13	#NULL!	#NULL!	#NULL!	#NULL!	#NULL!	#NULL!	#NULL!	#NULL!	#NULL!	#NULL!	#NULL!	#NULL!	1.00172	18.5503	8.23706	122	60	36.8394	36.1253	1.01977	42.1276	36.2839
165	62	40	2	1	0.294984	4.68228	3.7492	78.7259	21.6467	24.626	0.876422	7.59439	8.85551	0.257105	1.2	#NULL!	#NULL!	#NULL!	#NULL!	#NULL!	#NULL!	#NULL!	#NULL!	#NULL!	#NULL!	#NULL!	#NULL!	#NULL!	#NULL!	#NULL!	#NULL!	#NULL!	#NULL!	#NULL!	#NULL!	#NULL!	#NULL!	#NULL!	#NULL!	1.36017	21.59	9.27387	147	85	21.8522	22.7189	0.961847	32.453	18.9611
170	68	47	2	1	0.254508	3.74276	3.82793	66.557	24.0215	28.3146	0.848253	8.75884	18.397	0.215708	1.6	#NULL!	#NULL!	#NULL!	#NULL!	#NULL!	#NULL!	#NULL!	#NULL!	#NULL!	#NULL!	#NULL!	#NULL!	#NULL!	#NULL!	#NULL!	#NULL!	#NULL!	#NULL!	#NULL!	#NULL!	#NULL!	#NULL!	#NULL!	#NULL!	0.986426	14.5063	8.03061	123	60	28.1331	28.2453	0.996029	31.6282	26.9233
170	80	48	1	1	0.345672	4.32089	6.37181	54.28	24.9565	27.5051	0.906216	9.96832	7.76581	0.313609	1.1	0.899186	11.2398	13.3807	67	45	21.9369	25.9341	0.845872	21.2907	9.208	0.760596	12.5	#NULL!	#NULL!	#NULL!	#NULL!	#NULL!	#NULL!	#NULL!	#NULL!	#NULL!	#NULL!	#NULL!	#NULL!	1.29885	16.2357	14.9868	87	75	23.2642	25.5555	0.910339	32.3907	12.7883
152	48	32	2	1	0.209487	4.3643	3.04684	68.7574	20.769	27.502	0.754799	6.09787	12.0602	0.158123	0.8	0.617294	12.8603	6.17294	100	30	21.7653	29.6803	0.733327	16.4259	20.766	0.452678	7	#NULL!	#NULL!	#NULL!	#NULL!	#NULL!	#NULL!	#NULL!	#NULL!	#NULL!	#NULL!	#NULL!	#NULL!	1.44358	30.0746	8.57043	168	85	30.4132	30.8126	0.987037	48.6291	32.8131
165	81	68	2	1	0.29	3.62	4.88	59	18.7	25.31	0.74	7.77	16.39	0.21	0.6	0.661866	8.27332	7.86064	84	30	19.8215	26.3883	0.751149	16.0194	20.14	0.49716	11	1.254	15.675	8.86845	141	65	24.6497	24.5343	1.0047	33.9623	21.192	1.25989	20	1.37	17.15	9.03	152	80	30.7	28.6	1.07	46.1	28
165	90.6	55	2	1	0.309889	3.33214	5.84877	52.972	21.165	23.587	0.897344	8.37854	12.4421	0.278127	1.9	0.777761	8.36303	10.3979	75	10	18.3887	23.7354	0.774736	17.3289	21.02	0.602559	11	#NULL!	#NULL!	#NULL!	#NULL!	#NULL!	#NULL!	#NULL!	#NULL!	#NULL!	#NULL!	#NULL!	#NULL!	1.2179	13.0957	13.1903	92	50	23.2982	24.0969	0.966855	31.0741	18.7444
160	82	67	2	1	0.28507	3.47646	2.32836	122.439	29.021	31.6602	0.916612	10.7665	17.3178	0.261314	1.5	#NULL!	#NULL!	#NULL!	#NULL!	#NULL!	#NULL!	#NULL!	#NULL!	#NULL!	#NULL!	#NULL!	#NULL!	#NULL!	#NULL!	#NULL!	#NULL!	#NULL!	#NULL!	#NULL!	#NULL!	#NULL!	#NULL!	#NULL!	#NULL!	1.27228	15.5156	6.76293	188	65	37.0674	36.6552	1.01125	51.9147	33.0194
175.3	71.2	44	2	1	0.329761	4.71087	4.892	67.3692	34.6503	39.0509	0.887258	14.0355	18.0851	0.292805	1.2	0.768701	10.9814	8.81538	87	30	27.0995	34.554	0.784266	23.9214	21.458	0.602866	11	1.03295	14.7564	9.83758	105	45	34.0941	34.211	0.996584	38.9496	25.918	1.02942	12	1.56259	22.3228	10.1798	154	85	49.0578	43.9718	1.11566	82.9985	44.0364
165.1	107	59	2	1	0.342065	3.19686	4.3767	78.157	33.7357	38.4692	0.876953	14.0506	17.4392	0.300018	1.3	#NULL!	#NULL!	#NULL!	#NULL!	#NULL!	#NULL!	#NULL!	#NULL!	#NULL!	#NULL!	#NULL!	#NULL!	#NULL!	#NULL!	#NULL!	#NULL!	#NULL!	#NULL!	#NULL!	#NULL!	#NULL!	#NULL!	#NULL!	#NULL!	1.71622	16.0395	14.0917	122	75	44.8571	41.1054	1.09127	82.4838	38.1879
172	90.7	44	2	1	0.332667	3.65568	3.7752	88.0642	23.029	29.1141	0.791117	10.0232	16.3035	0.263223	2	#NULL!	#NULL!	#NULL!	#NULL!	#NULL!	#NULL!	#NULL!	#NULL!	#NULL!	#NULL!	#NULL!	#NULL!	#NULL!	#NULL!	#NULL!	#NULL!	#NULL!	#NULL!	#NULL!	#NULL!	#NULL!	#NULL!	#NULL!	#NULL!	1.4061	15.4517	9.20792	153	75	39.0531	37.2203	1.04924	60.0374	35.5882
172	86.5	35	2	1	0.295215	3.39328	3.32836	88.6807	27.3896	32.1444	0.852037	9.49807	9.83545	0.251428	0.6	0.747894	8.59649	7.36116	102	30	23.9662	30.4446	0.787209	20.0165	14.53	0.588749	10	#NULL!	#NULL!	#NULL!	#NULL!	#NULL!	#NULL!	#NULL!	#NULL!	#NULL!	#NULL!	#NULL!	#NULL!	1.33389	15.332	10.3841	128	85	28.958	31.5751	0.917115	41.9261	22.9127
148.2	70	47	2	1	0.223117	3.28113	2.84461	78.4767	21.7439	23.9491	0.905457	5.97345	7.65409	0.202094	1.3	#NULL!	#NULL!	#NULL!	#NULL!	#NULL!	#NULL!	#NULL!	#NULL!	#NULL!	#NULL!	#NULL!	#NULL!	0.922186	13.5616	7.58377	122	50	25.818	24.8894	1.03731	26.1876	16.518	0.956595	17	1.32311	19.4574	8.28235	160	75	30.5564	28.1774	1.08443	43.9293	24.305
160	60	43	2	1	0.308617	5.05929	3.43979	89.6876	26.3596	29.2307	0.90193	10.1328	13.8986	0.278119	2.6	0.695847	11.4073	6.95847	100	30	21.8076	27.87	0.782475	17.492	16.092	0.544483	12	#NULL!	#NULL!	#NULL!	#NULL!	#NULL!	#NULL!	#NULL!	#NULL!	#NULL!	#NULL!	#NULL!	#NULL!	1.36946	22.4501	10.6989	128	85	28.3181	27.9026	1.01489	41.5201	19.0256
175	134	54	1	1	0.489565	3.49689	7.72558	63.3679	25.8678	30.6346	0.844217	17.4061	27.841	0.413344	1.1	#NULL!	#NULL!	#NULL!	#NULL!	#NULL!	#NULL!	#NULL!	#NULL!	#NULL!	#NULL!	#NULL!	#NULL!	#NULL!	#NULL!	#NULL!	#NULL!	#NULL!	#NULL!	#NULL!	#NULL!	#NULL!	#NULL!	#NULL!	#NULL!	1.56017	11.1441	15.6839	99	55	34.381	35.4441	0.970005	61.1091	43.9348
164	85	44	2	1	0.318145	3.69937	4.38626	72.5209	20.4534	25.2458	0.810435	8.71083	15.3266	0.257161	1.9	0.682553	7.93667	6.90843	99	0	19.821	27.0282	0.733347	17.0416	24.394	0.500548	#NULL!	#NULL!	#NULL!	#NULL!	#NULL!	#NULL!	#NULL!	#NULL!	#NULL!	#NULL!	#NULL!	#NULL!	#NULL!	1.17649	13.6802	9.53399	123	65	26.5412	27.0708	0.980437	34.1708	20.453
160	72	62	1	1	0.414155	5.52206	5.60677	73.9036	22.9879	27.1312	0.847401	11.7544	15.4734	0.350893	1.1	#NULL!	#NULL!	#NULL!	#NULL!	#NULL!	#NULL!	#NULL!	#NULL!	#NULL!	#NULL!	#NULL!	#NULL!	#NULL!	#NULL!	#NULL!	#NULL!	#NULL!	#NULL!	#NULL!	#NULL!	#NULL!	#NULL!	#NULL!	#NULL!	1.76133	23.4844	12.8139	137	85	22.329	24.6399	0.906211	42.8391	24.3782
170.2	100	46	2	1	0.424418	4.24418	5.29019	80.2261	23.3572	26.2886	0.887899	11.9851	14.4754	0.376609	1.5	#NULL!	#NULL!	#NULL!	#NULL!	#NULL!	#NULL!	#NULL!	#NULL!	#NULL!	#NULL!	#NULL!	#NULL!	#NULL!	#NULL!	#NULL!	#NULL!	#NULL!	#NULL!	#NULL!	#NULL!	#NULL!	#NULL!	#NULL!	#NULL!	1.8263	18.263	13.1727	139	85	29.1614	28.6107	1.01925	57.5372	29.7207
185	87	51	1	1	0.357866	4.11341	5.52865	64.6676	20.7941	27.1174	0.766766	9.49794	12.1586	0.27413	0.7	#NULL!	#NULL!	#NULL!	#NULL!	#NULL!	#NULL!	#NULL!	#NULL!	#NULL!	#NULL!	#NULL!	#NULL!	#NULL!	#NULL!	#NULL!	#NULL!	#NULL!	#NULL!	#NULL!	#NULL!	#NULL!	#NULL!	#NULL!	#NULL!	1.28342	14.752	14.608	88	75	25.229	27.5811	0.91472	35.0088	15.4671
167.6	63.5	61	2	1	0.248008	3.87512	3.47023	71.4682	26.686	32.8295	0.812677	9.89486	22.7289	0.201594	0.8	0.531676	8.30744	6.09721	87	30	25.2849	32.2757	0.783405	16.8648	23.76	0.416518	13	#NULL!	#NULL!	#NULL!	#NULL!	#NULL!	#NULL!	#NULL!	#NULL!	#NULL!	#NULL!	#NULL!	#NULL!	1.42007	22.1886	9.48572	150	85	35.2	33.9928	1.03551	55.1791	36.0606
188	82.6	59	1	1	0.469084	5.45446	5.71218	82.1224	24.5835	32.4749	0.7564	13.4788	11.5998	0.354339	1.2	0.954623	11.1003	10.1556	94	30	23.3458	30.0556	0.776755	24.56	13.374	0.741508	11	#NULL!	#NULL!	#NULL!	#NULL!	#NULL!	#NULL!	#NULL!	#NULL!	#NULL!	#NULL!	#NULL!	#NULL!	1.67363	19.4608	15.0664	111	85	32.408	34.11	0.950103	58.5518	25.37
165.1	55	33	2	1	0.254565	4.62845	3.92238	64.8667	25.4263	31.1949	0.814456	9.15639	18.5113	0.207468	0.5	0.573223	10.4222	5.95866	96	15	23.5707	30.5297	0.772058	16.9831	24.11	0.442561	13	#NULL!	#NULL!	#NULL!	#NULL!	#NULL!	#NULL!	#NULL!	#NULL!	#NULL!	#NULL!	#NULL!	#NULL!	0.987633	17.957	8.65898	114	50	29.0069	31.141	0.931468	33.656	34.7771
165	60	28	2	1	0.320817	5.34695	5.31752	60.3647	22.0898	24.4498	0.903376	9.40006	15.9642	0.289837	1.3	0.814395	13.5733	10.7724	76	35	19.9469	23.7291	0.840609	19.0918	19.772	0.684588	11	#NULL!	#NULL!	#NULL!	#NULL!	#NULL!	#NULL!	#NULL!	#NULL!	#NULL!	#NULL!	#NULL!	#NULL!	1.30889	21.8148	12.9061	101	85	21.4578	23.5861	0.909765	31.4039	23.0417
179	75	67	1	1	0.287043	3.87896	5.4606	52.5498	25.5892	28.9529	0.883563	10.1018	16.1663	0.253735	1.2	0.976453	13.1953	14.1515	69	55	20.2992	23.6509	0.858282	22.1169	13.504	0.838072	11	#NULL!	#NULL!	#NULL!	#NULL!	#NULL!	#NULL!	#NULL!	#NULL!	#NULL!	#NULL!	#NULL!	#NULL!	1.30027	17.5712	16.5991	78	85	26.7972	27.4184	0.977343	38.9131	23.9392
173	82	46	1	1	0.323236	3.89441	6.76413	47.7806	22.5023	25.5319	0.88121	9.80769	14.915	0.28461	1	#NULL!	#NULL!	#NULL!	#NULL!	#NULL!	#NULL!	#NULL!	#NULL!	#NULL!	#NULL!	#NULL!	#NULL!	#NULL!	#NULL!	#NULL!	#NULL!	#NULL!	#NULL!	#NULL!	#NULL!	#NULL!	#NULL!	#NULL!	#NULL!	1.36931	16.4977	18.0173	76	75	20.1809	22.5116	0.896466	30.4764	16.72
160	81	43	2	1	0.256636	3.16834	3.67393	69.9306	27.9028	27.1539	1.02625	7.96789	5.59444	0.263424	1.8	0.751118	9.27306	7.2924	103	30	21.3727	24.5912	0.86912	17.8338	12.364	0.652812	11	#NULL!	#NULL!	#NULL!	#NULL!	#NULL!	#NULL!	#NULL!	#NULL!	#NULL!	#NULL!	#NULL!	#NULL!	1.34351	16.5866	10.1432	132	75	28.1292	27.2021	1.03408	41.0582	22.6818
167	55	49	2	1	0.238333	4.25595	3.82631	62.3482	24.9194	28.9529	0.858298	7.30745	9.62547	0.204403	1.9	0.54203	9.67911	6.91365	78	20	22.476	30.1433	0.74564	15.6635	24.172	0.40416	13	#NULL!	#NULL!	#NULL!	#NULL!	#NULL!	#NULL!	#NULL!	#NULL!	#NULL!	#NULL!	#NULL!	#NULL!	1.18599	21.1785	9.4399	126	75	28.5236	29.5163	0.966368	37.0214	22.1709
170.2	95.8	55	2	1	0.263842	2.77728	4.39149	60.0224	21.7089	25.7461	0.839862	7.11581	9.71371	0.221023	1.4	0.694533	7.31088	7.2047	96	30	19.5807	26.3746	0.742408	16.3553	19.138	0.515627	8	#NULL!	#NULL!	#NULL!	#NULL!	#NULL!	#NULL!	#NULL!	#NULL!	#NULL!	#NULL!	#NULL!	#NULL!	1.47501	15.5265	10.8126	136	85	25.1331	26.8953	0.934479	40.5991	24.4967
183	74	47	1	1	0.332723	4.49626	5.57431	59.6708	23.3552	25.6785	0.909677	10.6608	17.0286	0.302717	0.8	#NULL!	#NULL!	#NULL!	#NULL!	#NULL!	#NULL!	#NULL!	#NULL!	#NULL!	#NULL!	#NULL!	#NULL!	#NULL!	#NULL!	#NULL!	#NULL!	#NULL!	#NULL!	#NULL!	#NULL!	#NULL!	#NULL!	#NULL!	#NULL!	1.11498	15.0673	10.5614	106	65	27.761	26.0947	1.06386	33.5147	15.0686
183	96	51	1	1	0.379723	3.95545	6.36475	59.6607	26.4702	30.1773	0.877223	11.7811	10.1818	0.333112	1.1	#NULL!	#NULL!	#NULL!	#NULL!	#NULL!	#NULL!	#NULL!	#NULL!	#NULL!	#NULL!	#NULL!	#NULL!	#NULL!	#NULL!	#NULL!	#NULL!	#NULL!	#NULL!	#NULL!	#NULL!	#NULL!	#NULL!	#NULL!	#NULL!	1.3134	13.6813	14.5242	90	75	24.9597	27.2208	0.916934	35.2279	14.3871
169	83.5	49	2	1	0.27444	3.288	4.26192	64	36.4378	45.2039	0.7567	10	17.31	0.22122	1.47	0.7766	9.32	8.8526	89	15	25.4958	32.523	0.782	19.8	17.12	0.6088	12	#NULL!	#NULL!	#NULL!	#NULL!	#NULL!	#NULL!	#NULL!	#NULL!	#NULL!	#NULL!	#NULL!	#NULL!	1.22222	14.62	9.373	130	65	36.2455	36.5412	1.093	44.3	24.5
161.7	76.8	25	2	1	0.35	4.44	4.43	79	28.1714	32.8667	0.85	9.86	17.16	0.3	1.2	0.666	8.42	6.77	98	20	25.5255	30.7414	0.828	17	18.2	0.553	12	#NULL!	#NULL!	#NULL!	#NULL!	#NULL!	#NULL!	#NULL!	#NULL!	#NULL!	#NULL!	#NULL!	#NULL!	1.18	15	9.11	130	75	35.5932	32.3077	1.11	42	33.9
167.7	70.5	53	2	1	0.314	3.92	4.61	68	37.5796	36.0856	1.05	11.8	7.44	0.327	1.14	1.144	16.22	8.72	131	60	23.6014	26.9461	0.912	27	15.8	1.002	13	#NULL!	#NULL!	#NULL!	#NULL!	#NULL!	#NULL!	#NULL!	#NULL!	#NULL!	#NULL!	#NULL!	#NULL!	1.372	19.47	8.78	156	85	27.551	28.5283	0.967	37.8	19.52
164.5	91	40	2	1	0.39	4.26	4.88	80	32.5897	38.5152	0.84	12.71	10.64	0.33	1.72	1.0564	11.48	10.0358	105.2	45	28.0197	35.9835	0.776	29.6	20.62	0.8226	12	#NULL!	#NULL!	#NULL!	#NULL!	#NULL!	#NULL!	#NULL!	#NULL!	#NULL!	#NULL!	#NULL!	#NULL!	1.57	17.13	12.41	127	85	29.5096	33.0929	0.89	46.33	26.8
169	61.2	42	1	1	0.275286	4.51429	4.44009	62	46.1858	40.1443	1.15	12.7143	10.0714	0.316714	1.5	0.7758	12.72	12.3397	119	35	26.0376	31.6317	0.824	20.2	15.66	0.6386	7	#NULL!	#NULL!	#NULL!	#NULL!	#NULL!	#NULL!	#NULL!	#NULL!	#NULL!	#NULL!	#NULL!	#NULL!	1.39767	22.9333	9.13508	153	85	31.958	31.0401	1.03	44.6667	23
177.3	88.4	30	1	1	0.3	3.39	4.732	73	34.3	42.875	0.81	10.29	16.29	0.24	2.31	#NULL!	#NULL!	#NULL!	#NULL!	#NULL!	#NULL!	#NULL!	#NULL!	#NULL!	#NULL!	#NULL!	#NULL!	#NULL!	#NULL!	#NULL!	#NULL!	#NULL!	#NULL!	#NULL!	#NULL!	#NULL!	#NULL!	#NULL!	#NULL!	1.457	16.5	11.324	129	85	26.9938	27.8016	0.97	39.33	18.7
166	74.8	49	2	1	0.312	4.2375	3.15	99	41.266	43.2047	0.941	12.875	14.86	0.298	1.67	0.915	12.24	6.26	146	20	29.2896	37.8531	0.784	26.8	26.2	0.708	13	#NULL!	#NULL!	#NULL!	#NULL!	#NULL!	#NULL!	#NULL!	#NULL!	#NULL!	#NULL!	#NULL!	#NULL!	1.2689	16.98	7.54762	168	65	39.617	39.0902	1.04	50.27	32.63
166.5	68	52	1	1	0.389	5.48	4.58	89	41.1311	39.801	1.02	16	12.9	0.402	2.12	#NULL!	#NULL!	#NULL!	#NULL!	#NULL!	#NULL!	#NULL!	#NULL!	#NULL!	#NULL!	#NULL!	#NULL!	#NULL!	#NULL!	#NULL!	#NULL!	#NULL!	#NULL!	#NULL!	#NULL!	#NULL!	#NULL!	#NULL!	#NULL!	1.438	21.14	10.916	133	85	34.9166	33.2737	1.05	50.21	27.9
173.9	72.5	36	1	1	0.41	5.64	5.09	80	22.52	22.9	0.98	11.02	10	0.4	1.3	0.48	6.59	5.7	84	10	22.1	25.6	0.87	13.5	16.94	0.39	11	#NULL!	#NULL!	#NULL!	#NULL!	#NULL!	#NULL!	#NULL!	#NULL!	#NULL!	#NULL!	#NULL!	#NULL!	1.06	14.61	9.86	107	60	25.5	25	1.02	30.3	20
165.8	72.9	41	2	1	0.22	3.04	2.74	80	28.44	33.99	0.83	8.41	15.89	0.18	1.6	0.48	6.66	5.03	95	20	25	35.9	0.72	14.8	19.83	0.34	6	#NULL!	#NULL!	#NULL!	#NULL!	#NULL!	#NULL!	#NULL!	#NULL!	#NULL!	#NULL!	#NULL!	#NULL!	1	13.85	8.14	122	75	31.1	33.7	0.92	34	20.49
162.7	64.4	44	2	1	0.29	4.38	5.18	55	24.85	26.46	0.94	9.83	18.54	0.27	#NULL!	0.6	9.08	8.27	72	35	22.1	25.3	0.88	16.2	20.89	0.52	8	0.75	11.34	9.15	82	70	23.8	24.3	0.98	20.7	20	0.73	#NULL!	1.16	16.72	8.47	133	85	29.2	27.7	1.04	36.3	24
162.2	104.2	45	2	1	0.35	3.38	3.71	94	28.49	33.34	0.85	11.99	15.44	0.29	1.75	#NULL!	#NULL!	#NULL!	#NULL!	#NULL!	#NULL!	#NULL!	#NULL!	#NULL!	#NULL!	#NULL!	#NULL!	#NULL!	#NULL!	#NULL!	#NULL!	#NULL!	#NULL!	#NULL!	#NULL!	#NULL!	#NULL!	#NULL!	#NULL!	1.03	9.95	9.54	108	50	36.5	36.9	0.99	41.3	26.22
169.1	102.85	51	1	1	0.29	2.84	3.2	92	27.91	31.45	0.89	10.16	14	0.26	1.4	0.863065	8.33074	8.25383	105	45	22.757	26.5768	0.856273	21.7482	15	0.739019	10	#NULL!	#NULL!	#NULL!	#NULL!	#NULL!	#NULL!	#NULL!	#NULL!	#NULL!	#NULL!	#NULL!	#NULL!	1.41	13.63	11.34	125	85	27.2	28.3	0.96	41.7	22.69
179.3	132.8	43	2	1	0.37	2.77	4.27	86	27.08	31.54	0.86	11.86	12.97	0.32	0.5	0.95	7.13	9.5	100	40	24.8	30.2	0.82	27	23.99	0.78	#NULL!	#NULL!	#NULL!	#NULL!	#NULL!	#NULL!	#NULL!	#NULL!	#NULL!	#NULL!	#NULL!	#NULL!	#NULL!	1.53	11.52	13.08	117	85	28.9799	29.8366	0.97	47.3	20
180	95.3	54	2	1	0.31	3.2	3.8	81	32.4	34.2	0.94	12.5	18	0.29	0.95	0.66	6.9	7.7	85	30	23.8	28.9	0.82	18.5	19.94	0.54	#NULL!	#NULL!	#NULL!	#NULL!	#NULL!	#NULL!	#NULL!	#NULL!	#NULL!	#NULL!	#NULL!	#NULL!	#NULL!	1.05	11.14	10.53	100	75	29.9	28.9	1.04	34.5	20.46
162.3	62.9	42	1	1	0.21	3.31	2.77	74	27.72	31.34	0.88	8.35	18	0.18	#NULL!	0.57	9.2	7.3	78	35	21.5	28.9	0.74	15.1	20	0.42	11	#NULL!	#NULL!	#NULL!	#NULL!	#NULL!	#NULL!	#NULL!	#NULL!	#NULL!	#NULL!	#NULL!	#NULL!	1.17	18.82	9.36	125	85	26.9	26.7	1.01	34.4	20.91
175	74	59	2	1	0.34	4.63	3.93	87	21.84	26.54	0.82	9.83	16.39	0.28	1.65	0.71	9.63	7.18	99	30	18.74	24.3	0.77	16.16	20	0.55	#NULL!	#NULL!	#NULL!	#NULL!	#NULL!	#NULL!	#NULL!	#NULL!	#NULL!	#NULL!	#NULL!	#NULL!	#NULL!	1.24	17.79	10.24	121	85	24.6	24.6	1	33.8	22.06
166.2	69.2	40	1	1	0.24	3.44	3.25	73	27.13	32.13	0.84	8.36	13	0.2	1.42	0.515	7.442	5.655	91	30	23.95	29.683	0.807	14.529	15	0.415531	#NULL!	#NULL!	#NULL!	#NULL!	#NULL!	#NULL!	#NULL!	#NULL!	#NULL!	#NULL!	#NULL!	#NULL!	#NULL!	0.91	13.19	7.44	123	60	34.6	33	1.05	34.2	18
173.3	113	42	2	1	0.53	4.7	6.1	88	29.03	30.72	0.94	18.06	20	0.5	#NULL!	#NULL!	#NULL!	#NULL!	#NULL!	#NULL!	#NULL!	#NULL!	#NULL!	#NULL!	#NULL!	#NULL!	#NULL!	#NULL!	#NULL!	#NULL!	#NULL!	#NULL!	#NULL!	#NULL!	#NULL!	#NULL!	#NULL!	#NULL!	#NULL!	1.41	12.4641	11.6037	122	85	28	27.2	1.02847	42.7443	23.27
167.2	94.4	54	1	1	0.27	2.81	3.9	68	28.38	30.18	0.964	9.5	14	0.25	1.25	0.57	6.3	7.16	79	10	22.8	27.4	0.83	15.3	16.7	0.47	8	#NULL!	#NULL!	#NULL!	#NULL!	#NULL!	#NULL!	#NULL!	#NULL!	#NULL!	#NULL!	#NULL!	#NULL!	0.99	10.502	10.37	96	60	29.85	28	1.066	32.749	22
172.2	64.3	34	1	1	0.25	3.92	4.63	54	28.8	30.47	0.95	9.77	18	0.23	0.9	#NULL!	#NULL!	#NULL!	#NULL!	#NULL!	#NULL!	#NULL!	#NULL!	#NULL!	#NULL!	#NULL!	#NULL!	#NULL!	#NULL!	#NULL!	#NULL!	#NULL!	#NULL!	#NULL!	#NULL!	#NULL!	#NULL!	#NULL!	#NULL!	1.27	19.9	16.7	76	85	24.1	25.3	0.95	33.6	20
158.8	91.5	60	2	1	0.32	3.46	3.96	80	27.56	31.45	0.88	11.75	21	0.28	2.06	#NULL!	#NULL!	#NULL!	#NULL!	#NULL!	#NULL!	#NULL!	#NULL!	#NULL!	#NULL!	#NULL!	#NULL!	#NULL!	#NULL!	#NULL!	#NULL!	#NULL!	#NULL!	#NULL!	#NULL!	#NULL!	#NULL!	#NULL!	#NULL!	1.36	14.83	10.35	131	85	29.49	29.87	0.99	43.65	25
[truncated: 77 more columns]

## Sheet: End-tidal data
CPET1_Base_PetO2	CPET1_VT1_PetO2	CPET1_VT2_PetO2	CPET1_Peak_PetO2	CPET1_Base_PetCO2	CPET1_VT1_PetCO2	CPET1_VT2_PetCO2	CPET1_Peak_PetCO2	CPET2_Base_PetO2	CPET2_VT1_PetO2	CPET2_VT2_PetO2	CPET2_Peak_PetO2	CPET2_Base_PetCO2	CPET2_VT1_PetCO2	CPET2_VT2_PetCO2	CPET2_Peak_PetCO2	Peak_CPET1_PetO2	Peak_CPET1_PetCO2	Peak_CPET2_PetO2	Peak_CPET2_PetCO2
113.884	#NULL!	#NULL!	113.42	31.4343	#NULL!	#NULL!	36.3581	111.343	104.991	#NULL!	109.087	33.608	37.4735	#NULL!	39.5314	113.42	36.3581	113.891	36.7541
113.106	103.026	#NULL!	114.073	30.5207	35.4523	#NULL!	32.9741	112.371	104.679	#NULL!	114.513	32.2069	35.8236	#NULL!	34.2533	114.073	32.9741	114.513	34.2533
113.673	106.643	#NULL!	113.877	29.0092	33.5484	#NULL!	33.2752	118.339	108.801	#NULL!	117.175	27.9111	31.4166	#NULL!	32.0217	113.877	33.2752	117.175	32.0217
103.104	#NULL!	#NULL!	116.073	33.7784	#NULL!	#NULL!	30.5084	101.898	#NULL!	103.261	111.013	32.3367	#NULL!	36.269	30.8104	116.073	30.5084	111.013	30.8104
113.611	#NULL!	#NULL!	117.95	31.086	#NULL!	#NULL!	29.2862	111.063	#NULL!	#NULL!	114.932	31.6853	#NULL!	#NULL!	30.3668	117.95	29.2862	114.932	30.3668
115.266	105.388	111.648	121.535	26.684	32.4366	33.2325	25.9037	114.796	#NULL!	108.91	120.001	26.8257	#NULL!	33.8435	26.8031	121.535	25.9037	120.001	26.8031
109.427	97.5156	#NULL!	99.703	35.1393	42.2944	#NULL!	43.6539	112.144	100.406	#NULL!	106.109	30.6011	37.345	#NULL!	38.9037	105.43	41.7722	106.109	38.9037
108.789	#NULL!	#NULL!	102.909	36.1058	#NULL!	#NULL!	45.2335	112.847	102.481	#NULL!	106.593	33.1823	37.0455	#NULL!	41.6868	102.909	45.2335	106.593	41.6868
101.902	100.008	#NULL!	112.075	33.8786	36.3211	#NULL!	32.6257	109.464	105.322	#NULL!	115.685	33.0621	35.3426	#NULL!	32.8847	112.075	32.6257	115.685	32.8847
106.482	91.5882	#NULL!	104.958	34.671	46.2165	#NULL!	39.6606	108.457	99.4659	#NULL!	109.106	33.8758	40.3161	#NULL!	37.7239	104.958	39.6606	109.106	37.7239
114.651	105.794	#NULL!	114.246	25.9948	32.3224	#NULL!	33.3653	117.705	108.127	#NULL!	115.971	26.6499	32.1212	#NULL!	33.348	114.246	33.3653	115.971	33.348
97.2327	91.9027	101.848	108.583	35.6845	39.662	42.1703	37.8119	100.406	93.2353	102.407	105.911	35.5	37.9626	41.4817	39.4769	108.583	37.8119	108.506	37.5547
110.355	#NULL!	#NULL!	104.09	30.7522	#NULL!	#NULL!	41.8982	113.303	105.888	#NULL!	105.022	31.0627	32.9923	#NULL!	41.3362	104.09	41.8982	105.022	41.3362
114.437	101.261	#NULL!	113.103	35.0837	41.6444	#NULL!	37.7572	109.869	104.899	#NULL!	113.388	37.543	39.5558	#NULL!	38.5029	113.103	37.7572	113.388	38.5029
107.754	#NULL!	#NULL!	114.585	29.8012	#NULL!	#NULL!	30.329	110.165	103.936	#NULL!	107.096	28.4686	31.4247	#NULL!	32.1164	114.585	30.329	113.781	31.2281
109.946	#NULL!	#NULL!	117.009	30.5432	#NULL!	#NULL!	30.5625	104.152	#NULL!	#NULL!	115.889	34.2309	#NULL!	#NULL!	31.129	117.009	30.5625	115.889	31.129
102.119	#NULL!	#NULL!	95.0582	39.7671	#NULL!	#NULL!	47.9748	107.895	#NULL!	#NULL!	103.251	33.5965	#NULL!	#NULL!	40.7724	95.0582	47.9748	103.251	40.7724
113.78	111.246	#NULL!	117.1	29.8896	30.7536	#NULL!	30.0951	111.728	#NULL!	#NULL!	114.118	32.6199	#NULL!	#NULL!	31.6153	117.1	30.0951	114.118	31.6153
113.601	100.785	111.696	115.507	28.4394	35.4914	34.432	31.6364	114.762	102.512	106.18	116.969	29.1936	34.7007	37.6715	31.6683	115.507	31.6364	116.969	31.6683
106.23	101.486	105.565	114.908	37.9038	41.0346	43.5441	37.9418	106.583	101.091	102.988	117.241	37.3351	38.5008	43.9922	35.385	114.908	37.9418	117.241	35.385
114.242	#NULL!	#NULL!	116.673	28.7749	#NULL!	#NULL!	29.3842	110.936	#NULL!	#NULL!	113.81	28.6286	#NULL!	#NULL!	30.5522	116.673	29.3842	117.944	29.2527
105.724	#NULL!	#NULL!	103.122	34.3981	#NULL!	#NULL!	42.5582	112.511	#NULL!	#NULL!	106.463	34.0152	#NULL!	#NULL!	42.0453	103.122	42.5582	106.463	42.0453
108.35	#NULL!	#NULL!	106.646	34.3231	#NULL!	#NULL!	40.9044	114.459	#NULL!	#NULL!	112.75	30.5722	#NULL!	#NULL!	36.4997	106.646	40.9044	112.75	36.4997
107.412	92.2946	99.5201	115.419	35.7018	42.2999	43.3098	34.739	106.051	95.3238	#NULL!	109.953	34.6602	39.7711	#NULL!	35.9558	115.419	34.739	109.953	35.9558
108.907	107.779	#NULL!	119.265	32.662	33.5349	#NULL!	31.5871	111.651	105.122	#NULL!	119.423	31.3216	33.8942	#NULL!	31.8844	119.265	31.5871	119.423	31.8844
108.58	98.3412	#NULL!	106.683	34.3083	41.3546	#NULL!	41.7159	106.899	99.734	#NULL!	106.421	34.6091	39.1259	#NULL!	41.202	106.683	41.7159	106.421	41.202
111.504	113.348	#NULL!	120.414	30.3598	29.5123	#NULL!	29.4863	113.814	109.086	116.553	118.597	29.3449	31.9834	32.2985	30.8663	120.414	29.4863	123.386	27.3592
111.386	100.583	#NULL!	108.386	33.9087	37.2309	#NULL!	40.0919	110.075	104.446	#NULL!	108.277	35.1245	37.9094	#NULL!	40.9512	108.386	40.0919	108.277	40.9512
102.007	#NULL!	104.89	110.552	38.4713	#NULL!	41.375	37.1205	104.865	#NULL!	#NULL!	113.237	36.8466	#NULL!	#NULL!	35.9555	110.552	37.1205	113.237	35.9555
107.772	101.05	#NULL!	107.282	33.3479	35.4759	#NULL!	39.3642	112.428	#NULL!	#NULL!	107.319	29.5077	#NULL!	#NULL!	39.1866	107.282	39.3642	107.319	39.1866
106.049	#NULL!	#NULL!	104.077	34.8351	#NULL!	#NULL!	40.1303	111.367	100.978	#NULL!	109.397	32.5999	38.2058	#NULL!	37.363	104.077	40.1303	109.397	37.363
111.932	105.61	#NULL!	108.31	30.465	31.6928	#NULL!	38.0721	113.85	102.288	#NULL!	113.273	27.9003	35.2256	#NULL!	34.8031	108.31	38.0721	113.273	34.8031
104.059	94.7232	#NULL!	111.541	34.856	38.6259	#NULL!	34.9692	104.956	97.7756	#NULL!	108.393	35.3216	38.0499	#NULL!	37.0076	111.541	34.9692	108.393	37.0076
97.6343	106.569	113.101	118.886	38.4107	34.3422	37.2119	33.4756	108.269	108.165	#NULL!	115.745	35.5597	34.6008	#NULL!	34.3032	118.167	34.1148	115.745	34.3032
105.032	96.0242	#NULL!	102.331	38.6178	41.6494	#NULL!	43.7101	103.754	94.4315	#NULL!	101.477	40.6804	40.393	#NULL!	44.2665	105.486	41.9747	101.477	44.2665
106.277	99.4647	#NULL!	106.816	32.3022	35.5682	#NULL!	34.6955	105.06	#NULL!	#NULL!	105.849	31.1788	#NULL!	#NULL!	33.5034	106.816	34.6955	105.849	33.5034
113.258	102.211	#NULL!	112.039	28.5508	37.6218	#NULL!	35.8555	114.627	104.841	#NULL!	108.443	29.3531	34.6521	#NULL!	37.6783	112.039	35.8555	108.443	37.6783
110.02	99.8986	#NULL!	102.15	36.6366	43.0558	#NULL!	44.0872	111.065	103.624	#NULL!	105.296	36.6926	41.1285	#NULL!	43.3189	102.15	44.0872	105.296	43.3189
103.786	95.449	#NULL!	105.573	37.5236	40.4371	#NULL!	40.7596	104.03	97.417	#NULL!	105.069	37.6076	41.07	#NULL!	41.4202	105.573	40.7596	105.069	41.4202
109.53	#NULL!	#NULL!	96.3577	35.5059	#NULL!	#NULL!	47.5949	106.997	94.9786	#NULL!	102.035	34.6538	40.5795	#NULL!	41.334	96.3577	47.5949	102.035	41.334
113.388	102.035	#NULL!	117.277	30.9717	34.2714	#NULL!	31.0363	116.629	105.062	#NULL!	113.535	27.5828	30.9631	#NULL!	33.3012	117.277	31.0363	113.535	33.3012
110.046	108.057	#NULL!	115.696	33.3865	33.8563	#NULL!	32.6635	113.767	#NULL!	#NULL!	115.907	33.154	#NULL!	#NULL!	34.4439	115.696	32.6635	115.907	34.4439
103.731	101.023	#NULL!	111.069	31.6305	32.7092	#NULL!	33.8205	106.158	97.0819	#NULL!	112.603	30.2032	33.0753	#NULL!	31.6428	111.069	33.8205	112.603	31.6428
106.146	#NULL!	#NULL!	110.483	37.5835	#NULL!	#NULL!	38.1643	111.939	#NULL!	#NULL!	112.974	33.2468	#NULL!	#NULL!	35.0184	110.483	38.1643	112.974	35.0184
111.149	#NULL!	#NULL!	114.515	31.1131	#NULL!	#NULL!	32.4099	112.956	#NULL!	#NULL!	117.089	30.6392	#NULL!	#NULL!	31.9841	114.515	32.4099	117.089	31.9841
110.275	#NULL!	#NULL!	105.235	34.4073	#NULL!	#NULL!	39.2686	108.919	#NULL!	#NULL!	104.541	34.3243	#NULL!	#NULL!	40.0693	105.235	39.2686	104.541	40.0693
121.007	102.909	#NULL!	109.922	30.5575	38.6282	#NULL!	35.6279	123.505	99.023	#NULL!	107.934	23.979	39.618	#NULL!	42.424	103.65	41.68	101.97	41.7
107.776	103.644	#NULL!	114.879	36.4755	37.4731	#NULL!	35.7705	115.255	107.049	#NULL!	115.112	34.555	37.053	#NULL!	35.628	109.82	37.76	107.63	38.33
111.264	106.599	#NULL!	109.884	30.9776	34.1578	#NULL!	35.6279	122.223	106.119	#NULL!	109.427	26.237	33.828	#NULL!	37.376	115.24	32.34	113.49	34.02
114.234	#NULL!	#NULL!	102.046	31.1276	#NULL!	#NULL!	42.7085	108.654	#NULL!	#NULL!	100.906	33.708	#NULL!	#NULL!	42.529	109.06	38.57	108.27	39.78
113.132	98.7982	#NULL!	103.433	31.1201	41.2684	#NULL!	39.2282	117.67	101.543	#NULL!	101.131	28.367	39.243	#NULL!	41.801	110.22	37.83	110.01	37.33
112.224	103.058	#NULL!	117.655	32.7102	36.9331	#NULL!	30.775	110.987	102.188	#NULL!	112.764	32.485	38.088	#NULL!	35.028	109.71	36.93	104.17	38.43
120.963	#NULL!	#NULL!	110.387	29.4099	#NULL!	#NULL!	38.0881	106.816	#NULL!	#NULL!	107.184	29.657	#NULL!	#NULL!	37.413	113.61	39.24	112.1	38.95
119.642	112.809	#NULL!	124.608	30.76	34.0228	#NULL!	29.4024	116.485	118.87	#NULL!	125.335	30.077	31.878	#NULL!	27.977	105.44	41.05	107.99	37.67
109.16	105.04	#NULL!	110.96	41.7	40.67	#NULL!	42.13	108.35	103.08	#NULL!	107.24	39.04	42.7	#NULL!	43.67	117.24	30.55	119.27	29.76
119.76	108.36	#NULL!	114.69	24.25	29.76	#NULL!	31.75	114.44	#NULL!	#NULL!	113.49	27.38	#NULL!	#NULL!	32.63	104.08	42.54	104.87	41.84
114.6	108.26	109.85	113.61	34.33	37.52	40.04	39.24	114.75	103.27	#NULL!	112.1	32.97	38.36	#NULL!	38.95	114.69	31.75	113.49	32.63
113.26	#NULL!	#NULL!	117.24	29.89	#NULL!	#NULL!	30.55	112.13	#NULL!	#NULL!	119.27	29.7	#NULL!	#NULL!	29.76	109.7	39.15	107.19	38.84
114.62	103.39	#NULL!	109.06	31.95	39.88	#NULL!	38.57	112.95	104.96	#NULL!	108.27	32.88	35.78	#NULL!	39.78	110.96	42.13	107.24	43.67
110.83	105.23	#NULL!	109.71	32.63	36.13	#NULL!	36.93	105.39	100.74	#NULL!	104.17	34.27	36.9	#NULL!	38.43	111.28	37.15	108.07	36.65
116.29	106.86	#NULL!	109.7	30.25	35.84	#NULL!	39.15	110.33	100.79	#NULL!	107.19	32.45	35.99	#NULL!	38.84	109.922	35.6279	107.934	42.424
117.51	100.75	#NULL!	105.44	26.71	34.39	#NULL!	41.05	116.32	103.5	#NULL!	107.99	26.4	33.18	#NULL!	37.67	114.879	35.7705	115.112	35.628
101.9	93.16	#NULL!	103.65	36.41	40.97	#NULL!	41.68	102.66	92.33	#NULL!	101.97	37.32	42.66	#NULL!	41.7	109.884	35.6279	109.427	37.376
111.1	113.49	#NULL!	115.24	29.97	34.02	#NULL!	32.34	114.26	105.41	#NULL!	113.49	28.06	31.38	#NULL!	34.02	102.046	42.7085	100.906	42.529
113.95	#NULL!	#NULL!	110.22	32.14	#NULL!	#NULL!	37.83	116.69	99.34	#NULL!	110.01	30.55	37.79	#NULL!	37.33	103.433	39.2282	101.131	41.801
109.88	98.53	#NULL!	109.82	34.04	39.39	#NULL!	37.76	107.95	98.14	#NULL!	107.63	34.38	37.91	#NULL!	38.33	117.655	30.775	112.764	35.028
116.95	100.51	#NULL!	104.08	30.46	41.81	#NULL!	42.54	115.32	#NULL!	#NULL!	104.87	31.39	#NULL!	#NULL!	41.84	110.387	38.0881	107.184	37.413
109.83	#NULL!	#NULL!	111.28	34.72	#NULL!	#NULL!	37.15	112.13	107.5	#NULL!	108.07	29.91	32.88	#NULL!	36.65	124.608	29.4024	125.335	27.977

## Sheet: VT2 DATA
VO2_Lmin_CPET_1_VT2	VO2_mlkg_CPET_1_VT2	VO2_HR_CPET_1_VT2	HR_CPET_1_VT2	WR_CPET_1_VT2	VE_VO2_CPET_1_VT2	VE_VCO2_CPET_1_VT2	RER_CPET_1_VT2	VE_CPET_1_VT2	BF_CPET_1_VT2	VCO2_Lmin_CPET_1_VT2	Borg_CPET_1_VT2		VO2_Lmin_CPET_2_VT2	VO2_mlkg_CPET_2_VT2	VO2_HR_CPET_2_VT2	HR_CPET_2_VT2	WR_CPET_2_VT2	VE_VO2_CPET_2_VT2	VE_VCO2_CPET_2_VT2	RER_CPET_2_VT2	VE_CPET_2_VT2	BF_CPET_2_VT2	VCO2_Lmin_CPET_2_VT2	Borg_CPET_2_VT2
1.00935	11.4699	8.76172	115	45	25.1425	25.5453	0.984231	28.2143	19.7	0.993434	12		0.936125	10.6378	8.83137	106	35	23.1383	23.8763	0.969092	24.5409	20.004	0.907191	9
1.24314	16.1447	9.92927	125	75	31.6141	30.9605	1.02111	42.9329	25.222	1.26939	11		0.726221	9.43145	6.77445	107	40	26.6762	27.603	0.966424	22.0599	18.66	0.701837	9
1.254	15.675	8.86845	141	65	24.6497	24.5343	1.0047	33.9623	21.192	1.25989	20		1.20366	15.0457	8.22172	146	75	27.1234	26.6878	1.01632	35.8833	22.472	1.22331	19
1.03295	14.7564	9.83758	105	45	34.0941	34.211	0.996584	38.9496	25.918	1.02942	12		0.933614	13.3373	10.0389	93	40	31.9323	33.9507	0.940548	32.9323	21.666	0.878109	12
1.13486
